# Supplementary material for: Cost-benefit analysis of a multicomponent breastfeeding promotion and support intervention in a developing country
Source: PLoS One. 2024 Jul 19;19(7):e0295194. doi: 10.1371/journal.pone.0295194 (PMC11259277; doi:10.1371/journal.pone.0295194)
Supplement: S5 File — (XLSX) [file pone.0295194.s005.xlsx]

## Sheet: data
BFM_ID	BFM_Withdrawal	BFM_Group	BFM_V0_age	BFM_V0_Employment	BFM_V0_Employement_Specify	BFM_V0_Employement_category	BFM_V0_nb_Children	BFM_V0_nb_Children_c1	BFM_V0_nb_Children_c2	BFM_V0_Education	BFM_V0_Education_c	BFM_V0_Income	BFM_V0_Income_c	BFM_Intervention_Antenatal_Education	BFM_Intervention_Peer_Support	BFM_Intervention_Peer_Support_Calls_Received	BFM_Intervention_Peer_Support_Calls_Attempted	BFM_Intervention_Peer_Support_Duration_calls	BFM_Intervention_Lactation_Expert	BFM_Intervention_Lactation_Expert_specify	BFM_Intervention_Lactation_Expert_Comments	BFM_V1_BF_exclusive_carried_forward	BFM_V1_baby_nutrition_bottle_number_day	BFM_V1_baby_nutrition_bottle_volume_feed	BFM_V1_baby_nutrition_formula_brand	BFM_V1_baby_nutrition_formula_can_price	BFM_V1_baby_nutrition_formula_can_number_week	BFM_V1_baby_nutrition_formula_Comments	BFM_V1_baby_nutrition_formula_total_price_month	BFM_V1_baby_nutrition_water_brand	BFM_V1_baby_nutrition_water_bottle_price	BFM_V1_baby_nutrition_water_bottle_number_week	BFM_V1_baby_nutrition_water_total_price_month	BFM_V1_baby_nutrition_formula_and_water_total_price_month	BFM_V1_baby_illness_diagnosis_1	BFM_V1_baby_illness_diagnosis_2	BFM_V1_baby_illness_diagnosis_3	BFM_V1_baby_illness_diagnosis_4	BFM_V1_baby_illness_diagnosis_5	BFM_V1_baby_illness_doctor_visit_cost_1	BFM_V1_baby_illness_doctor_visit_cost_2	BFM_V1_baby_illness_doctor_visit_cost_3	BFM_V1_baby_illness_doctor_visit_cost_4	BFM_V1_baby_illness_doctor_visit_cost_5	BFM_V1_baby_illness_doctor_visit_cost_HIP_insurance	BFM_V1_baby_illness_drugs	BFM_V1_baby_illness_drugs_cost_1	BFM_V1_baby_illness_drugs_cost_2	BFM_V1_baby_illness_drugs_cost_3
A131-B	0	1	33	1	Teacher	2	1	1	1	4	2	3	2	0	1	4	7	46	1	1	completed support, by phone	1				0	0		0		0	0	0	0
A53-B	0	1	24	0			0	0	0	4	2	3	2	1	1	8	8	60	1	2	completed support	1				0	0		0		0	0	0	0
A148-B	3	1	26	0			1	1	1	4	2	3	2	1	1	10	10	39	1	3	completed support	1				0	0		0		0	0	0	0
B48-B	0	1	35	0			1	1	1	3	1	3	2	0	1	4	10	20	1	3	completed support	1				0	0		0		0	0	0	0
A70-B	0	1	25	0			0	0	0	4	2	2	1	1	1	10	10	131	1	1	completed support	1				0	0		0		0	0	0	0
A98-B	0	1	26	1	Engineer	2	0	0	0	4	2	3	2	1	1				1	3	completed support	1				0	0		0		0	0	0	0
A214-B	0	1	24	0			1	1	1	3	1	3	2	0	1	5	5	49	1	1	completed support	1				0	0		0		0	0	0	0
A338-B	0	1	29	1	PhD student	2	0	0	0	4	2	3	2	1	1	2	2	21	1	6	completed support	1				0	0		0		0	0	0	0
A47-B	0	1	26	0			0	0	0	4	2	2	1	1	1	24	32	72	1	3		1				0	0		0		0	0	0	0
A222-B	0	1	31	1	Anesthesia	1	0	0	0	4	2	4	2	0	0				1	4	completed support	1				0	0		0		0	0	0	0
A157-B	3	1	29	1	CRM Coordinator	2	0	0	0	4	2	3	2	0	1	0	2	0	1	7	completed support	1				0	0		0		0	0	0	0
A190-B	0	1	25	1	Technician at AUBMC	2	0	0	0	4	2	3	2	1	0				1	3	completed support	1				0	0		0		0	0	0	0
B20-B	0	1	32	0			3	1	2	3	1	3	2	0	1	10	11	35	1	1	stopped bf at 5m	1		30	Nursie	16000	0.25	Formula 7 bottles per month, Nursie, 30ml, 16000	16000	Nestle	1000	0.25	1000	17000
A45-B	0	1	23	1	RN at AUBMC	1	0	0	0	4	2			1	1	5	5	27	1	1	completed support	1				0	0		0		0	0	0	0
B72-B	0	1	20	0			0	0	0	4	2	3	2	1	1	2	6	3	1	1	completed support	1				0	0		0		0	0	0	0
A238-B	0	1	40	0			2	1	2	4	2	4	2	1	1	10	10	45	1	3	completed support	1				0	0		0		0	0	0	0
A21-B	0	1	28	1	Lawyer	2	1	1	1	4	2	3	2	0	1	6	8	47	1	3	completed support	1				0	0		0		0	0	0	0
A221-B	0	1	33	1	Manager	2	0	0	0	4	2	3	2	1	1				1	3	Traveling, LC after 1m, completed support by phone	1				0	0		0		0	0	0	0
A365-B	0	1	24	0			0	0	0	4	2	3	2	0	0				1	6	completed support	1				0	0		0		0	0	0	0
A48-B	0	1	29	1	Teacher	2	1	1	1	4	2	2	1	1	1	3	3	10	1	3	completed support	1				0	0		0		0	0	0	0
A66-B	0	1	23	0			0	0	0	2	1	2	1	1	1	9	12	32	1	2	completed support	1				0	0		0		0	0	0	0
A328-B	0	1	28	1	Resident at AUBMC	1	1	1	1	4	2	3	2	0	1	9	10	22	1	6	completed support	1				0	0		0		0	0	0	0
A150-B	0	1	36	1	Nurse supervisor	1	0	0	0	4	2	3	2	0	1	6	6	33	1	4	completed support	1				0	0		0		0	0	0	0
A243-B	0	1	35	1	Banker	2	0	0	0	4	2	3	2	0	0				1	7	completed support	1				0	0		0		0	0	0	0
A248-B	0	1	34	1	Judge	2	2	1	2	4	2	3	2	0	1	5	7	36	1	4	completed support	1				0	0		0		0	0	0	0
A174-B	0	1	37	1	Import Export Managment	2	1	1	1	4	2			0	0				1	4	completed support	1				0	0		0		0	0	0	0
A186-B	0	1	31	1	Instructor	2	1	1	1	4	2	3	2	0	1	1	5	10	1	3	completed support	1		30	Similac	15000	0.25	Formula once per week, similac, 30ml, 15000, half can per month	15000	Sohat	1000	0.25	1000	16000
A256-B	0	1	34	1	Accounter	2	2	1	2	4	2	2	1	0	0				1	4	completed support	1			Similac	16031	0.25	Gave formula twice	16031	Sohat	1271	0.25	1271	17302
A11-B	0	1	29	1	Professor	2	2	1	2	4	2	3	2	1	1	7	10	62	1	3	completed support	1				0	0		0		0	0	0	0
A124-B	0	1	29	1	Family Business	2	0	0	0	4	2			1	1	1	2	4	1	1	completed support	1				0	0		0		0	0	0	0
A202-B	0	1	24	1	employee at customs administration	2	0	0	0	4	2	3	2	0	1	6	6	30	1	7	completed support	1				0	0		0		0	0	0	0
A191-B	0	1	30	1	Travel Agency	2	0	0	0	4	2	3	2	0	1	11	12	54	1	7	completed support	1				0	0		0		0	0	0	0
A9-B	0	1	25	0			0	0	0	4	2	3	2	1	1	5	12	35	1	3	completed support	1		90	Nursie	15000	0.25	Formula twice/week, Nursie, 90ml, 15000, still using the same can	15000	Sohat	1000	0.25	1000	16000
B52-B	0	1	38	1	Teacher	2	2	1	2	4	2	3	2	0	1	9	14	37	1	2	completed support	1				0	0		0		0	0	0	0
A4-B	0	1	24	0			1	1	1	4	2	3	2	1	1	12	13	83	1	7		1				0	0		0		0	0	0	0
A292-B	0	1	28	0			2	1	2	4	2	3	2	0	1	9	9	82	1	7	completed support	1				0	0		0		0	0	0	0
A235-B	0	1	26	0			0	0	0	4	2	3	2	1	0				1	7	completed support	2	1	120	Similac	16000	0.5	Formula advised by doctor due to jaundice	32000	Sohat	1271	0.56	2847.04	34847
A232-B	0	1	29	1	Engineer	2	0	0	0	4	2	3	2	0	1	1	8	6	1	5	completed support	2	0.5	60	Similac Advance	18000	0.33		23760	Tannourine	500	1	2000	25760
A63-B	0	1	32	1	Assistant Director at AUB	2	0	0	0	4	2	3	2	1	1	8	10	69	1	2	completed support	1				0	0		0		0	0	0	0
A246-B	0	1	35	1	AUB- financial aid	2	2	1	2	4	2	3	2	1	0				1	5	completed support	1				0	0		0		0	0	0	0
B33-B	0	1	37	1	Medical Representative	2	0	0	0	4	2	3	2	1	1	30	36	60	1	3	started with imane then changed to joanna	1		40	Nursie Comfort	16500	0.25	Formula 1 bottle per week, Nursie comfort, 40ml, 16500	16500	Sohat	1000	0.25	1000	17500
A310-B	0	1	32	1	Pediatrics Neurologist	1	1	1	1	4	2	3	2	1	0				1	5	completed support	1				0	0		0		0	0	0	0
A126-B	0	1	27	1	Manager	2	0	0	0	4	2			0	1				1	3	stop LC at 3m	1				0	0		0		0	0	0	0
A334-B	0	1	30	1	Head of department	2	0	0	0	4	2	3	2	0	0				1	3	stopped bf at 2m	1			Nursie	15707	0.25	Formula 1-2 bottles per week, 60-90ml, Nursie	15707	Rim	4500	0.25	4500	20207
A183-B	0	1	33	1	journalist	2	1	1	1	4	2	3	2	0	1	0	6	0	1	4	completed support	1				0	0		0		0	0	0	0
A349-B	0	1	31	1	Cashier	2	2	1	2	3	1			0	0				1	6	completed support	1				0	0		0		0	0	0	0
A342-B	0	1	28	1	Anesthesia	1	0	0	0	4	2	3	2	1	0				1	6	completed support	1				0	0		0		0	0	0	0
A141-B	0	1	24	0			0	0	0	4	2	3	2	0	1	7	7	91	1	7	stop contact at 4m	1				0	0		0		0	0	0	0
B18-B	0	1	26	0			0	0	0	4	2	3	2	1	1	16	16	722	1	3	completed support	1		120	Nursie	16000	0.25	Formula given only 4 times during the first month, Nursie, 120ml, 16000	16000	Nestle	1000	0.25	1000	17000
A266-B	0	1	29	0			1	1	1	4	2	2	1	0	0				1	3	stopped bf at 4m	2	3	30	Nursie	16000	0.4		25600	Nestle	1000	0.42	1680	27280
A164-B	0	1	23	0			0	0	0	4	2	3	2	0	0				1	3	completed support	2	1	45	Aptamil	16750	0.25		16750	Tannourine	3000	0.25	3000	19750
A136-B	0	1	23	1	Purchasing Officer	2	0	0	0	4	2			0	1	1	1	3	1	4	completed support	2	3	90	Novolac IT 1	16000	0.25		16000	Sohat	750	3	9000	25000
A24-B	0	1	38	1	Teacher	2	2	1	2	4	2	3	2	0	1	6	16	18	0		did not accept LC support	2	1	60	Similac	16000	0.3		19200	Nestle	1474	0.28	1650.88	20850.9
A233-B	0	1	34	0			1	1	1	2	1	3	2	0	1				1	4	stop LC	2	0.5	60	Similac	17000	0.25		17000	Sohat	1000	0.25	1000	18000
A166-B	0	1	41	1	Instructor	2	2	1	2	4	2	3	2	1	1	2	2	10	1	4	completed support	2	1	60	Similac Advance	16750	0.5		33500	Sannine	667	0.28	747.04	34247
A224-B	0	1	25	1	Bank employee	2	0	0	0	4	2	3	2	0	0				0		Traveling	2	1.5	90	Enfamil	34500	1		138000	Nestle	500	3.5	7000	145000
A357-B	0	1	34	1	Medical representative	2	0	0	0	4	2	3	2	0	1	2	5	30	1	6	completed support	2	3	60	Similac	14000	0.33		18480	Sohat	5000	0.84	16800	35280
A89-B	0	1	34	1	Market managment vaccine	2	0	0	0	4	2	4	2	0	0				1	1	Consultation on phone due to traveling	2	4	100	Similac Advance	16542	1.15	She uses formula as sachet	76093.2	Sannine/ Sohat	1500	1.87	11220	87313.2
A149-B	0	1	30	1	Professor at NDU	2	0	0	0	4	2	3	2	0	1	6	7	25	1	4	completed support	2	4.5	75	Similac	18000	0.5		36000	Sohat/Tannourine	500	3.5	7000	43000
A85-B	0	1	31	1	Interior designer	2	1	1	1	4	2	3	2	1	1	9	9	28	1	3	stop LC at 1m	2	3	90	Bebelac AR	17000	0.75		51000	Nestle	1474	1.26	7428.96	58429
A363-B	0	1	28	1	Teacher	2	0	0	0	4	2	2	1	0	0				1	6	completed support	2	3	60	Similac	17000	0.52		35360	Sabil	500	3.5	7000	42360
A153-B	3	1	37	1	Translator	2	0	0	0	4	2	3	2	1	1	10	15	85	1	4	completed support	2	2	110	Similac Advance	16542	0.33		21835.4	Tannourine	400	3	4800	26635.4
A30-B	0	1	25	1	Architect	2	0	0	0	4	2	3	2	1	1	11	17	188	1	3	completed support	2	1	70	Similac	16000	0.3		19200	Rim	1000	1	4000	23200
A269-B	0	1	28	0			1	1	1	4	2	3	2	1	0				1	5	completed support, by phone only	2	1	60	Similac	15000	0.25		15000	Sohat	1000	0.28	1120	16120
A80-B	0	1	29	1	Purchasing department at Holiday in	2	0	0	0	4	2	3	2	0	1	4	4	30	1	2	stopped bf at 4m	2	1	60	Novalac IT	15000	0.25		15000	Tannourine	6000	0.28	6720	21720
A367-B	0	1	29	1	Fellow pediatrics	1	0	0	0	4	2	3	2	1	0				1	6	completed support	2	0.5	120	Aptamil	16000	0.25		16000	Nestle	1474	0.28	1650.88	17650.9
A263-B	0	1	29	1	Teacher	2	1	1	1	4	2	3	2	0	1	10		77	1	3	stop LC at 4m, travel	2	3	90	Similac	18000	0.5		36000	Rim	750	1.26	3780	39780
A72-B	0	1	39	1	Head section at Bank Audi	2	3	1	2	4	2	3	2	0	1	10	10	40	1	1	stopped bf at 4m	2	2	105	Similac	16000	0.25		16000	Sannine	667	0.98	2614.64	18614.6
A86-B	0	1	37	0			1	1	1	4	2	3	2	0	1	7	7	73	1	4	stop contact at 2.5m	1				0	0		0		0	0	0	0
A294-B	0	1	32	0			2	1	2	4	2	3	2	0	0				0		doesnt want LC, started with farah	2	8	100	Bledina	15000	1		60000	Nestle	1474	3.73	21992.1	81992.1
A119-B	0	1	28	1	Nurse at AUBMC	1	0	0	0	4	2	3	2	0	1				1	4	stopped bf at 2m	2	2	50	Similac Advance	16000	0.25		16000	Sohat	1271	0.47	2389.48	18389.5
A180-B	0	1	38	0			2	1	2	4	2	4	2	0	1				1	3	stopped bf at 2m	2	6	60	Similac AR	18000	2		144000	Tannourine	1900	1.68	12768	156768
A322-B	0	1	27	0			0	0	0	4	2	4	2	0	1	3	3	55	1	3	stopped bf at 2m	2	7	120	Similac	16500	1.5		99000	Sohat/ Tannourine	750	3.92	11760	110760
A303-B	0	1	25	1	Instructor	2	0	0	0	4	2	3	2	0	0				0		stopped bf from 1st month (no booklet, hanaa)	2	3	75	Similac	16031	0.33		21160.9	Nestle	1750	1.5	10500	31660.9
A361-B	0	1	36	0			3	1	2	3	1			0	1	1	1	4	1	6	stopped bf at 3m	2	3.5	150	Nursie 1	16000	1.5		96000	Nestle	1474	2.45	14445.2	110445
A302-B	0	1	36	1	RN	1	0	0	0	4	2	3	2	1	0				1	5	stopped bf at 1.5m	2	2.5	45	Similac Lactose Free	16250	0.7		45500	Sohat	375	3	4500	50000
B35-B	0	1	31	0			1	1	1	2	1	2	1	0	1	3	4	6	0		unreachable by the LC, joanna, visit once	2	7	105	Nursie 1	15500	2.5	comfort nursing only	155000	Nestle	1000	3.43	13720	168720
A217-B	0	1	34	0			0	0	0	3	1	4	2	1	1	6	6	73	1	1		2	9	80	Similac Comfort	17500	2		140000	Sohat	1271	3.36	17082.2	157082
A6-B	0	1	26	1	Dentist	2	0	0	0	4	2	3	2	1	1	4	5	12	0		started by imane, stopped breastfeeding after few days	2	8	90	Novalac AC	15000	2		120000	Nestle	1474	3.36	19810.6	139811
A209-B	0	1	30	0			0	0	0	4	2	4	2	1	1	7	7	26	1	1		2	8	120	Novolac	16000	1		64000	Evian	1250	4.48	22400	86400
A17-B	0	1	34	0			1	1	1	4	2	3	2	1	1	10	12	140	1	7		1				0	0		0		0	0	0	0	Colic (natural)					75000					1	0	0
B49-B	0	1	25	0			0	0	0	4	2	3	2	0	1	10	10	37	1	3	completed support	1				0	0		0		0	0	0	0	colic					30000					0	0	0
A156-B	0	1	28	0			1	1	1	4	2	2	1	1	1	9	9	100	1	4	completed support with LC, SM didnt call her	1				0	0		0		0	0	0	0	Jaundice ruled out					15000					0	1	8000
A121-B	0	1	29	1	Financial Manager at AUB school of busines	2	0	0	0	4	2	3	2	1	1				1	4	completed support	1				0	0		0		0	0	0	0	flu					75000					1	0	0
A25-B	0	1	25	0			0	0	0	4	2	3	2	1	1	33	33	167	1	3	completed support	1				0	0		0		0	0	0	0	Colic					20000					0	1	7000
A306-B	0	1	22	0			0	0	0	3	1	2	1	1	1	6	10	13	1	3	stopped bf at 5m	1				0	0		0		0	0	0	0	Flu					55000					0	1	14500
A161-B	0	1	29	1	Engineer	2	0	0	0	4	2	3	2	0	1	5	5	26	1	1		1				0	0		0		0	0	0	0	Oral thrush, Colic					70000					0	1	30000
A101-B	0	1	32	0			2	1	2	3	1	3	2	0	1	3	4	6	1	1	completed support	1				0	0		0		0	0	0	0	hypoglycemia					30000					0	1	18800
A318-B	0	1	33	1	Clinical research coordinator	1	0	0	0	4	2	3	2	1	0				1	5	completed support	2	2	120	Nursie/Novalac IT	15000	0.5		30000	Tannourine/Sohat/Rim	1501	1.12	6724.48	36724.5	Constipation					75000					1	0	0
A284-B	0	1	35	0			2	1	2	4	2	3	2	0	1	3	4	12	1	3	Lc late and by whatsapp (was traveling) by farah first, then by imane after come back	2	6	75	Similac/Enfamil	30000	1.5	In USA, can for around 4-5 days, more than 20$ cost!	180000	Sannine/ Nestle	4500	2.1	37800	217800	Diarrhea					180000					0	0	0
B46-B	0	1	22	0			0	0	0	3	1	2	1	0	1	1			1	2	stopped bf	2	3	60	BebeLac	11000	0.75		33000	Sohat	1000	2.5	10000	43000	Cough	Allergy on antibiotic	Allergy on antibiotic	Allergy on antibiotic		20000	30000	0	0		0	1	12000	46000	46000
A249-B	0	1	33	1	Financial control	2	0	0	0	4	2	3	2	0	1	6	6	35	1	7	stop contact at 5m	2	5	60	Similac	14000	0.5		28000	Nestle	500	1.4	2800	30800	Jaundice					125000					0	0	0
B65-B	0	1	26	0			1	1	1	2	1	2	1	0	1	4	5	48	1	3	stopped bf at 2m	1				0	0		0		0	0	0	0	Reflux					10000					0	1	14000
A276-B	0	1	37	0			2	1	2	4	2	3	2	0	0				1	5	stopped bf at 2m	2	0.5	30	Similac	16031	0.25	Similac can from hospital	16031	Sohat	1500	0.25	1500	17531	Vomiting					150000					0	1	10000
A275-B	0	1	35	1	Sales Manager	2	0	0	0	4	2	3	2	0	0				0		Was traveling	2	7	100	Enfamil	33750	1.5		202500	Sohat	1271	10.5	53382	255882	ER, Jaundice					450000					0	0	0
B55-B	0	1	30	1	Shop owner	2	1	1	1	4	2	3	2	0	1	2	6	20	1	3	completed support	1				0	0		0		0	0	0	0
B54-B	0	1	28	0			1	1	1	4	2	2	1	0	1	10	15	47	1	3	completed support	1				0	0		0		0	0	0	0
A374-B	0	1	31	0			1	1	1	4	2	3	2	0	1	15	17	42	1	6	completed support	1				0	0		0		0	0	0	0
A358-B	0	1	30	1	Administrative office at AUB	2	0	0	0	4	2	3	2	0	1	10	12	43	1	6	completed support	1				0	0		0		0	0	0	0
A90-B	3	1	21	0			0	0	0	3	1	2	1	1	1	8	10	36	1	4	completed support	1				0	0		0		0	0	0	0
A308-B	0	1	26	0			2	1	2	4	2	3	2	0	0				1	4	stop LC	1				0	0		0		0	0	0	0
03030	0	1	25	0			1	1	1	4	2	4	2	0	1	6	16	50	1	1	completed support	1				0	0		0		0	0	0	0
A62-B	0	1	27	0			0	0	0	4	2	3	2	0	1	10	10	36	1	1	completed support	1				0	0		0		0	0	0	0
A280-B	0	1	26	1	Medical Representative	2	0	0	0	4	2			0	0				1	5	completed support	1				0	0		0		0	0	0	0
A8-B	0	1	33	1	IT at AUB	2	0	0	0	4	2	4	2	1	0				1	7		1				0	0		0		0	0	0	0
A227-B	0	1	28	1	Editing (at home)	2	1	1	1	4	2	3	2	0	1	3	3	6	1	3	completed support	2	0.5	60	Similac	16000	0.25	1 bottle every other day, 0.5 can per month	16000	Nestle	666	0.25	666	16666
A373-B	0	1	28	1	Teacher	2	0	0	0	4	2	3	2	0	1	15	16	63	1	6	completed support	2	4.5	90	Similac	17000	1		68000	Sohat	300	1.5	1800	69800
A84-B	0	1	34	0			3	1	2	4	2	4	2	0	1	8	8	84	1	4	completed support	2	1	60	Similac	16000	0.5		32000	Nestle	750	1	3000	35000
A58-B	0	1	32	0			0	0	0	2	1	2	1	0	1	8	11	16	1	2	completed support, mostly through phone calls since she lives in Chouf	2	2	30	Nursie	16500	0.25		16500	Nestle	1000	1	4000	20500
A112-B	0	1	26	0			0	0	0	4	2	3	2	1	1	6	7	41	1	4	stop contact at 2m	1				0	0		0		0	0	0	0
A110-B	0	1	24	0			1	1	1	4	2	3	2	0	1				1	3	stopped bf at 2m	2	1	70	Similac	16000	0.25		16000	Nestle	1474	0.33	1945.68	17945.7
A289-B	0	1	32	0			2	1	2	2	1	2	1	0	0				0		stopped bf (hanaa)	2	2	90	Novalac	18000	0.7	Exclusive for 20 days	50400	Tannourine	1900	0.84	6384	56784
A10-B	0	1	30	1	Bank Analyst	2	0	0	0	4	2	3	2	1	1	8	12	74	0		Stopped breastfeeding (farah)	2	5	75	Similac Sensitive	24000	1		96000	Nestle	550	1.75	3850	99850
A285-B	0	1	31	0			0	0	0	4	2	3	2	0	1				1	3	stopped bf at 1m	2	4	120	Similac Comfort	17000	1		68000	Sohat	1000	2.24	8960	76960
A83-B	0	1	27	1	FDC employee	2	0	0	0	4	2	3	2	0	1	6	12	78	1	3	stopped bf at 2m	2	5	60	France Lait	16300	0.5		32600	Nestle	750	1.4	4200	36800
B30-B	0	1	31	1	Accountant	2	1	1	1	4	2	3	2	0	1	20	20	551	1	1	completed support	1				0	0		0		0	0	0	0	Flu					60000					0	1	16500
A15-B	0	1	28	0			1	1	1	4	2	3	2	1	1	5	6	50	1	3	completed support	1				0	0		0		0	0	0	0	Jaundice					60000					0	1	8700
A120-B	0	1	33	1	Administration Officer at AUB	2	1	1	1	4	2	3	2	0	1	6	9	26	1	4	completed support	1				0	0		0		0	0	0	0	Flu					75000					1	0	0
A33-B	0	1	31	0			2	1	2	4	2	3	2	1	1	17	22	138	1	3	completed support	2	1	60	Nursie	15000	0.25		15000	Sohat	1000	1	4000	19000	Jaundice					50000					0	0	0
A113-B	0	1	36	0			1	1	1	4	2			0	1	14	17	112	1	3		2	2	90	Novalac AR	16000	0.5		32000	Nestle	1474	0.84	4952.64	36952.6	Reflux					50000					0	1	60000
A3-B	0	1	28	0			1	1	1	4	2	3	2	0	1	11	11	33	1	7	Stopped breastfeeding in 26-6-2014	2	4	105	Nursie Reflux	16000	1		64000	Rim	1000	1.96	7840	71840	Reflux	Not enough weight gain				40000	30000				0	1	7500	70000
B34-B	0	1	27	0			1	1	1	2	1	2	1	0	1	15	16	80	1	3	stopped bf at 2m	1				0	0		0		0	0	0	0	Jaundice	Jaundice				25000	25000				0	0	0
A260-B	0	1	31	1	Travel Agency	2	0	0	0	4	2	3	2	0	0				1	5	stopped bf at 1.5m	2	2	75	Similac	15000	0.3	1.5 cans per month	18000	Sohat	1000	0.7	2800	20800	Jaundice	Follow up				75000	0				0	0	0
A208-B	0	1	26	0			1	1	1	4	2	4	2	0	1	5	8	38	1	4	completed support	1		60	Similac Comfort	17000	0.25	She gives 1 bottle per week (60ml) Similac comfort (17000, 1/8 can per week)	17000	Sohat	1271	0.25	1271	18271
A274-B	0	1	29	1	Bank employee	2	0	0	0	4	2	3	2	0	1	2	2	29	0			1				0	0		0		0	0	0	0
A197-B	0	1	37	1	IC staff	2	0	0	0	4	2	3	2	0	0				1	3	stop LC at 1m	1		90	Similac	17000	0.25	Formula twice/week, Similac, 90ml, 17000/can, can/month	17000	Sohat	1271	0.25	1271	18271
A355-B	0	1	33	1	Lawyer	2	2	1	2	4	2	3	2	0	0				1	6	stopped bf at 2m	2	3.5	120	Nursie Comfort	16000	1.5		96000	Tannourine	1900	1.96	14896	110896
A311-B	0	1	29	1	Airport employee	2	0	0	0	4	2	2	1	0	1	6	6	35	1	3	stopped bf at 1m	2	10	120	Nursie	16500	2		132000	Nestle	700	4.5	12600	144600	Flu	Bronchitis				30000	50000				0	1	20000	0
A304-B	0	1	27	0			0	0	0	3	1	2	1	0	0				1	3	completed support	2	0.5	60	Similac	16000	0.25		16000	Rim	1333	0.25	1333	17333
A39-B	0	1	25	1	Hairdresser	2	0	0	0	2	1	2	1	1	1	2	9	12	1	3	stopped bf at 3m	1				0	0		0		0	0	0	0
A192-B	0	1	26	0			0	0	0	3	1	3	2	1	1	7	7	18	0		Only once visit (hanaa)	2	2	90	Bebelac	15000	1		60000	Nestle	1000	1	4000	64000
A282-B	0	1	35	0			3	1	2	1	1	2	1	0	0				0		Didnt accept anyone to talk to her, was given to hanaa (no support received)	2	6	90	Similac	14500	1		58000	Sohat	510	2.52	5140.8	63140.8
B36-B	0	1	22	1	works in a souvenir shop	2	0	0	0	2	1	2	1	0	1	11	11	137	1	1	completed support	1				0	0		0		0	0	0	0
A296-B	0	1	38	1	Bank employee	2	1	1	1	4	2	3	2	0	1	9	9	37	1	3	stopped bf at 1m	2	0.5	40	Nursie	17000	0.25		17000	Sohat	500	0.25	500	17500	Flu					55000					0	1	17000
A247-C	0	0	40	1	Pharmacist	2	3	1	2	4	2	3	2									1				0	0		0		0	0	0	0
A359-C	0	0	32	0			1	1	1	4	2											1				0	0		0		0	0	0	0
A287-C	0	0	34	0			1	1	1	4	2	3	2									1				0	0		0		0	0	0	0
A226-C	0	0	34	0			2	1	2	4	2	3	2									1				0	0		0		0	0	0	0
A154-C	3	0	24	1	Neurology department	1	0	0	0	4	2	3	2									1				0	0		0		0	0	0	0
A218-C	0	0	34	0			2	1	2	2	1	3	2									1				0	0		0		0	0	0	0
A170-C	0	0	28	1	Self employed (internet sals)	2	1	1	1	4	2											1				0	0		0		0	0	0	0
A160-C	0	0	28	0			1	1	1	4	2	3	2									1				0	0		0		0	0	0	0
A375-C	0	0	28	0			1	1	1	3	1	3	2									1				0	0		0		0	0	0	0
A215-C	0	0	31	1	Dietitian	1	0	0	0	4	2	3	2									1				0	0		0		0	0	0	0
A104-C	0	0	23	1	Bank employee	2	0	0	0	4	2	3	2									1				0	0		0		0	0	0	0
A60-C	0	0	27	0			2	1	2	2	1	2	1									1				0	0		0		0	0	0	0
A147-C	0	0	32	1	Resident at AUBMC	1	0	0	0	4	2	3	2									1				0	0		0		0	0	0	0
A50-C	0	0	36	0			2	1	2	4	2	3	2									1				0	0		0		0	0	0	0
A158-C	0	0	25	0			1	1	1	4	2	3	2									1				0	0		0		0	0	0	0
A69-C	0	0	31	1	Autism Therapist at AUBMC	1	1	1	1	4	2	3	2									1				0	0		0		0	0	0	0
A297-C	0	0	31	1	Dietitian	1	1	1	1	4	2	3	2									1				0	0		0		0	0	0	0
A286-C	0	0	27	1	Resident	1	0	0	0	4	2	3	2									1				0	0		0		0	0	0	0
A1-C	0	0	34	0			1	1	1	4	2	3	2									1				0	0		0		0	0	0	0
A105-C	0	0	38	0			0	0	0	2	1	1	1									1				0	0		0		0	0	0	0
A82-C	0	0	25	0			1	1	1	4	2	3	2									1				0	0		0		0	0	0	0
A5-C	0	0	24	0			1	1	1	4	2	3	2									1				0	0		0		0	0	0	0
A305-C	0	0	33	0			3	1	2	4	2	3	2									1				0	0		0		0	0	0	0
A151-C	0	0	22	1	Employee at an accounting company	2	0	0	0	4	2	2	1									1				0	0		0		0	0	0	0
A372-C	0	0	33	0			4	1	2	4	2	4	2									1				0	0		0		0	0	0	0
A193-C	0	0	33	1	Agricultural engineer	2	1	1	1	4	2	3	2									1				0	0		0		0	0	0	0
A118-C	0	0	38	1	Pharmacist	2	4	1	2	4	2	3	2									1				0	0		0		0	0	0	0
A43-C	0	0	28	1	Administration at AUBMC	2	0	0	0	4	2											1				0	0		0		0	0	0	0
A239-C	0	0	37	0			2	1	2	4	2	3	2									1				0	0		0		0	0	0	0
B61-C	0	0	22	1	Works in a school cafeteria	2	2	1	2	3	1	2	1									1				0	0		0		0	0	0	0
A283-C	0	0	32	0			2	1	2	4	2	2	1									1				0	0		0		0	0	0	0
A93-C	0	0	26	1	Operator Cell Center	2	0	0	0	4	2	2	1									1				0	0		0		0	0	0	0
B15-C	3	0	23	0			0	0	0	3	1	2	1									1				0	0		0		0	0	0	0
A177-C	0	0	26	0			0	0	0	4	2											1				0	0		0		0	0	0	0
A12-C	0	0	26	1	Medical Representative	2	0	0	0	4	2	3	2									1				0	0		0		0	0	0	0
A57-C	0	0	25	0			1	1	1	4	2	3	2									1				0	0		0		0	0	0	0
A264-C	0	0	36	0			1	1	1	4	2	3	2									2	1	60	Similac Advance	16542	0.25		16542	Sohat/ Tannourine	1000	0.28	1120	17662
A123-C	0	0	25	0			0	0	0	4	2											2	1	30	Similac	17000	0.25		17000	Nestle	1474	0.25	1474	18474
A74-C	0	0	31	0			2	1	2	3	1	2	1									2	0.5	60	Similac	16031	0.25	Got it as a sample from AUBMC, still using the same can	16031	Sohat	1271	0.25	1271	17302
A137-C	0	0	33	1	Secretary in a computer company	2	3	1	2	2	1	2	1									2	1	120	Similac	18000	0.25		18000	Nestle	1474	0.56	3301.76	21301.8
A315-C	0	0	33	1	Telecom Engineer	2	0	0	0	4	2	3	2									2	2	90	Similac/Novalac	15500	0.25		15500	Nestle	1474	0.84	4952.64	20452.6
A223-C	0	0	33	1	Pharmacist	2	1	1	1	4	2	3	2									2	1	100	HiPP	16000	0.25		16000	Sohat	1271	0.47	2389.48	18389.5
B23-C	0	0	22	0			0	0	0	3	1	3	2									1				0	0		0		0	0	0	0
B73-C	0	0	23	0			2	1	2	2	1	2	1									1		60	Nursie 1	15000	0.25	Formula twice/week, Nursie1, 60ml, can/month	15000	Nestle	1750	0.25	1750	16750
A261-C	0	0	34	1	Photographer	2	0	0	0	4	2	3	2									1				0	0		0		0	0	0	0
B45-C	0	0	30	0			4	1	2	2	1	2	1									1		60	Nursie	15500	0.25	Formula 3 bottles per month, Nursie, 60ml, 15500	15500	Sohat	750	0.25	750	16250
A122-C	0	0	23	0			1	1	1	4	2	3	2									1				0	0		0		0	0	0	0
A139-C	0	0	31	1	Translator	2	0	0	0	4	2											1		60	Similac	16031	0.25	Ready liquid milk, 2 bottles per week, similac, 60ml	16031	Nestle	1250	0.25	1250	17281
A268-C	3	0	30	1	Assistant	2	1	1	1	3	1	3	2									1				0	0		0		0	0	0	0
A245-C	0	0	35	1	Educational manager	2	1	1	1	4	2	3	2									1				0	0		0		0	0	0	0
A42-C	0	0	36	1	Nurse	1	2	1	2	4	2	2	1									1				0	0		0		0	0	0	0
A189-C	0	0	34	1	Ministry of Justice	2	2	1	2	4	2	3	2									1				0	0		0		0	0	0	0
A97-C	0	0	36	1	Engineer	2	1	1	1	4	2	3	2									1				0	0		0		0	0	0	0
A354-C	0	0	33	1	Teacher	2	1	1	1	4	2	2	1									2	1	90	Novalac	15000	0.25		15000	Sohat	3500	0.33	4620	19620
A362-C	0	0	31	1	Instructor	2	1	1	1	4	2	2	1									2	1	75	Swisslac	13000	0.25		13000	Sohat	1271	1	5084	18084
A67-C	0	0	33	1	Teacher	2	2	1	2	4	2	2	1									2	1	60	Bebelac	16000	0.25		16000	Tannourine	500	1	2000	18000
A106-C	0	0	34	1	Part Time instructor	2	2	1	2	4	2	2	1									2	1	60	Similac	15000	0.33		19800	Sohat	500	0.28	560	20360
A37-C	0	0	24	1	Stock Auditor at Eldorado	2	0	0	0	4	2	2	1									2	0.5	50	Similac	16000	0.25	she doesn't give formula everyday	16000	Nestle	1474	0.25	1474	17474
A27-C	0	0	18	0			0	0	0	4	2	2	1									2	2	50	Similac	16000	0.29	Formula offered by AUBMC	18560	Aquavitali	750	0.47	1410	19970
A272-C	0	0	26	0			1	1	1	3	1	3	2									2	3	60	Similac	18000	0.5		36000	Sohat	750	1.5	4500	40500
A219-C	0	0	27	1	Mechanical Engineer	2	0	0	0	4	2	3	2									2	2	105	Similac	14750	0.25		14750	Sohat	1271	0.98	4982.32	19732.3
A146-C	0	0	31	1	Nurse	1	1	1	1	4	2	3	2									2	2	60	Similac	18000	0.5		36000	Rim	500	0.56	1120	37120
A364-C	0	0	24	1	Assistant Judge	2	0	0	0	4	2	2	1									2	2.8	90	Nursie	16000	1.2		76800	Tannourine	1900	1.26	9576	86376
A55-C	0	0	43	1	Auditor at the Ministry of Finance	2	1	1	1	4	2	3	2									2	5	90	Nursie 1	15000	1		60000	Sohat	1000	2.1	8400	68400
B19-C	0	0	34	0			3	1	2	4	2	3	2									2	3	45	Nursie	15000	1		60000	Sohat	1000	4	16000	76000
A343-C	0	0	41	1	Supervisor	2	2	1	2	4	2	3	2									2	1.5	60	Nursie	15500	0.25	one can every 1.5 month	15500	Sohat	750	7	21000	36500
A162-C	0	0	26	0			1	1	1	3	1	3	2									2	0.5	30	Frisolac	14000	0.25		14000	Nestle	1474	0.25	1474	15474
B13-C	0	0	18	0			0	0	0	3	1	2	1									2	2	60	S26	16500	1		66000	Sohat	1000	2	8000	74000
A165-C	0	0	31	0			4	1	2	4	2	3	2									2	3	60	Similac	16000	0.5		32000	Nestle	1474	0.84	4952.64	36952.6
A295-C	0	0	29	0			0	0	0	4	2	2	1									1				0	0		0		0	0	0	0
A360-C	0	0	39	0			4	1	2	3	1	3	2									1				0	0		0		0	0	0	0
B51-C	0	0	21	0			0	0	0	2	1	2	1									1				0	0		0		0	0	0	0
B57-C	0	0	24	0			1	1	1	1	1	2	1									2	4	120	Nan 1	16000	2		128000	Nestle	1000	6	24000	152000
A204-C	0	0	25	0			1	1	1	4	2	3	2									2	1.5	90	Nursie	15000	0.25		15000	Sohat	5000	0.63	12600	27600
A351-C	0	0	22	0			0	0	0	3	1	3	2									2	2.5	90	Biomilk/Novalac/Similac	18000	0.5		36000	Sohat/Nestle	1000	2.5	10000	46000
A64-C	0	0	36	1	Buyer at Kaldani textile company	2	0	0	0	4	2	3	2									2	7.5	100	Nursie 1	15000	2		120000	Sohat	1271	3.5	17794	137794
A210-C	0	0	26	0			2	1	2	4	2	3	2									2	3	150	Novalac	17000	2		136000	Sohat	1271	2.1	10676.4	146676
B56-C	0	0	28	0			0	0	0	4	2	3	2									2	3	160	Similac	17000	1.5		102000	Sohat	1000	2	8000	110000
A325-C	0	0	32	1	Professor at university	2	0	0	0	4	2	3	2									2	8	90	Similac	14500	1.25		72500	Rim/Tannourine	666	3.36	8951.04	81451
A344-C	0	0	41	1	Legal officer/ lawyer	2	1	1	1	4	2	3	2									2	7	45	Similac	14000	0.62	2.5 cans per month	34720	Sohat	416	5	8320	43040
A337-C	0	0	36	0			3	1	2	4	2	3	2									2	8	120	S26 Gold	17000	3		204000	AquaVitali	250	4.48	4480	208480
A36-C	0	0	37	1	Gynecologist	1	0	0	0	4	2	4	2									2	7.5	110	Novalac 1	15000	3		180000	Sannine	667	3.85	10271.8	190272
A152-C	0	0	30	1	Teacher	2	0	0	0	4	2	2	1									2	6	120	Frisolac Gold	15000	1		60000	Nestle	500	3.36	6720	66720
A290-C	0	0	32	1	Research program manager at AUB	2	1	1	1	4	2	3	2									1				0	0		0		0	0	0	0	Flu					75000					1	1	17000
A135-C	0	0	26	1	Biomedical Engineer	2	2	1	2	4	2	2	1									1				0	0		0		0	0	0	0	Jaundice					55000					0	1	12000
A34-C	0	0	22	0			0	0	0	4	2	3	2									1				0	0		0		0	0	0	0	Flu					40000					0	1	12000
A347-C	0	0	30	1	RN	1	0	0	0	4	2	3	2									1		90	Cilia	20000	0.25	Given one bottle per week (Cilia, 90ml, 20000)	20000	Sohat	1271	0.25	1271	21271	Allergy to milk (pimples because of heavy milk)					75000					1	1	7000
A200-C	0	0	32	1	Part time teacher	2	2	1	2	4	2	3	2									1				0	0		0		0	0	0	0	Jaundice					11000					0	0	0
B50-C	0	0	25	0			2	1	2	2	1	2	1									2	2	60	Nursie 1	15000	0.75		45000	Sohat	1000	2	8000	53000	Oral thrush					20000					0	1	24000
A109-C	0	0	35	1	Teacher at LAU	2	1	1	1	4	2	4	2									2	0.5	120	Similac	17000	0.25	0.25 can per month	17000	Evian	2790	0.28	3124.8	20124.8	Cough	Follow up				120000	0				0	1	3000
A130-C	0	0	35	0			2	1	2	4	2	2	1									2	3	90	Nursie	18000	0.7		50400	Nestle/ Sohat	1000	1.26	5040	55440	Jaundice					50000					0	0	0
A172-C	0	0	33	1	Teacher	2	1	1	1	4	2	3	2									2	1.5	60	Similac	15000	0.26		15600	Nestle	1474	1	5896	21496	Skin rash + vaccine					45000					0	0	0
A143-C	0	0	33	1	Blood Bank at AUBMC	2	1	1	1	4	2	3	2									2	3	60	Similac	17000	0.5		34000	Rim	583	0.84	1958.88	35958.9	Jaundice					75000					1	1	8700
A254-C	0	0	30	0			0	0	0	4	2	3	2									2	3	60	Similac	16500	0.7		46200	Nestle	6000	0.84	20160	66360	Jaundice					100000					0	1	6000
A300-C	0	0	28	0			2	1	2	4	2	3	2									2	4	90	Novalac AC	14500	0.7		40600	Nestle	3750	1.68	25200	65800	Jaundice					71000					0	0	0
A288-C	0	0	28	1	Pharmacist at AUBMC	2	0	0	0	4	2	3	2									2	8	90	Similac	16000	1		64000	Nestle	1000	2	8000	72000	Jaundice					50000					0	0	0
A370-C	0	0	29	1	Architect	2	0	0	0	4	2	3	2									2	6.5	30	Nan HA	18500	1		74000	Nestle/Sohat	833	0.91	3032.12	77032.1	Allergy to milk					55000					0	0	0
B38-C	0	0	29	0			1	1	1	2	1	2	1									2	8	90	Nursie	16000	1.5		96000	Sohat	1000	7	28000	124000	Severe cough with Mucus					20000					0	1	10000
A267-C	0	0	33	1	Teacher	2	2	1	2	4	2	3	2									1				0	0		0		0	0	0	0
A257-C	0	0	32	0			2	1	2	2	1	2	1									1				0	0		0		0	0	0	0
A187-C	0	0	34	0			2	1	2	4	2	2	1									1				0	0		0		0	0	0	0
A327-C	0	0	33	1	Banking	2	1	1	1	4	2											1				0	0		0		0	0	0	0
A319-C	0	0	34	1	Teacher	2	2	1	2	4	2											1				0	0		0		0	0	0	0
A253-C	0	0	30	1	Architect	2	0	0	0	4	2	3	2									1				0	0		0		0	0	0	0
A7-C	0	0	25	1	Dietitian	1	1	1	1	4	2	2	1									1				0	0		0		0	0	0	0
A240-C	0	0	25	1	RN	1	0	0	0	4	2	3	2									1				0	0		0		0	0	0	0
A32-C	0	0	30	1	Teacher	2	1	1	1	4	2	2	1									1				0	0		0		0	0	0	0
A281-C	0	0	28	1	Resident	1	0	0	0	4	2	2	1									1			Similac	16031	0.25	Given 2-3 bottles thoughout the whole month	16031	Sohat	1271	0.25	1271	17302
A14-C	0	0	35	0			4	1	2	3	1	3	2									1				0	0		0		0	0	0	0
A88-C	0	0	29	1	National Social Security Fund employee	2	1	1	1	4	2	2	1									1				0	0		0		0	0	0	0
A291-C	0	0	32	1	Banker	2	1	1	1	4	2	3	2									1				0	0		0		0	0	0	0
A237-C	0	0	25	0			1	1	1	2	1	3	2									1				0	0		0		0	0	0	0
A205-C	0	0	32	0			1	1	1	3	1	2	1									1				0	0		0		0	0	0	0
A229-C	0	0	36	0			2	1	2	4	2	3	2									1				0	0		0		0	0	0	0
B26-C	3	0	31	0			2	1	2	2	1	3	2									2	1	90	Nursie	17000	0.25	3/4 can per month	17000	Sohat	1000	0.5	2000	19000
A241-C	0	0	29	1	MEA	2	1	1	1	4	2	2	1									2	1	90	Similac	14000	0.25		14000	Rim	1333	0.42	2239.44	16239.4
A22-C	0	0	34	1	Journalist at Al Hayat	2	0	0	0	4	2	3	2									2	0.5	45	Nursie Comfort	16500	0.25	not on a daily basis, 3 bottles per week	16500	Sohat or Nestle	500	0.25	500	17000
A31-C	0	0	23	0			1	1	1	2	1	2	1									2	1	30	Similac	16000	0.75		48000	Sohat	1000	0.25	1000	49000
A176-C	0	0	39	0			3	1	2	4	2	3	2									2	6	120	Aptamil	15000	1		60000	Rim	1000	2.5	10000	70000
B67-C	0	0	25	1	Accountant	2	0	0	0	4	2	3	2									2	2	60	Primalac	18000	0.5		36000	Nestle	1000	0.56	2240	38240
A207-C	0	0	24	0			2	1	2	4	2	3	2									2	3	60	Similac	15000	0.52		31200	Sohat	4500	0.84	15120	46320
A250-C	0	0	35	1	Head office in microfinance	2	0	0	0	4	2	2	1									2	4	100	Similac	15000	1		60000	Sohat	750	4	12000	72000
A46-C	0	0	24	1	Teacher	2	1	1	1	4	2	2	1									2	3	120	Phinalac	12500	1		50000	Tannourine	1000	3	12000	62000
A61-C	0	0	23	0			0	0	0	2	1	2	1									2	4	60	Aptamil	16750	0.5		33500	Nestle	750	4	12000	45500
A16-C	0	0	24	0			1	1	1	4	2	3	2									2	7	60	Ronalac	13000	3.5		182000	Sohat	1000	3.5	14000	196000
B37-C	0	0	30	1	Bank employee	2	0	0	0	4	2	2	1									2	6	90	Nursie 1	16000	2		128000	Sannine	1000	1.5	6000	134000
A81-C	0	0	20	0			0	0	0	4	2	3	2									2	1	60	Similac	15500	0.25		15500	Nestle	1474	0.28	1650.88	17150.9
A71-C	0	0	28	0			1	1	1	4	2	3	2									2	9	60	Similac	15000	2.5		150000	Nestle	1000	2.52	10080	160080
B60-C	0	0	26	1	Shop owner	2	1	1	1	3	1	2	1									1				0	0		0		0	0	0	0	Flu					35000					0	0	0
A111-C	0	0	27	0			1	1	1	4	2	4	2									1				0	0		0		0	0	0	0	Jaundice					55000					0	0	0
A107-C	0	0	35	0			1	1	1	4	2	3	2									1				0	0		0		0	0	0	0	Jaundice					125000					0	0	0
B11-C	0	0	27	0			2	1	2	4	2	3	2									1				0	0		0		0	0	0	0	Jaundice, ER					58000					0	1	8700
A77-C	0	0	28	0			0	0	0	2	1	2	1									1		50	Nursie	15000	0.25	Gives formula once every 3 days, nursie 1, 50ml, 15000/can	15000	Nestle	750	0.25	750	15750	Flu and cough					35000					0	1	13000
A244-C	0	0	26	0			1	1	1	3	1	3	2									1				0	0		0		0	0	0	0	Bloating					50000					0	1	44000
A271-C	0	0	26	0			1	1	1	3	1	3	2									2	1	60	Similac	18000	0.5		36000	Rim	1333	0.28	1492.96	37493	Bronchitis					60000					0	1	5000
A278-C	0	0	27	1	Dentist	2	2	1	2	4	2	3	2									2	2	80	Similac	17500	0.75		52500	Nestle	1474	0.75	4422	56922	Flu					50000					0	1	12000
A231-C	0	0	25	0			0	0	0	4	2	2	1									2	7	75	Nursie Comfort 1	17000	2		136000	Sohat	750	2.45	7350	143350	Reflux					50000					0	0	0
B32-C	0	0	22	1	Insurance company employee	2	0	0	0	3	1	3	2									2	7	80	Nursie 1	14000	1.5	She was mixed feeding with 1 bottle/day but stopped breastfeeding 4 days ago, now she is only formula feeding	84000	Nestle	1000	2.61	10440	94440	Flu					60000					0	1	20000
B16-C	0	0	28	0			0	0	0	3	1	2	1									2	2	30	Bledina	15000	0.33		19800	Nestle	1500	0.28	1680	21480	Jaundice					10000					0	1	8700
A142-C	0	0	24	1	Hair dresser assistant	2	0	0	0	4	2	2	1									2	6.5	90	Nursie Lactose Free	17000	1.5		102000	Nestle	660	2.73	7207.2	109207	Constipation					25000					0	1	20000
A173-C	0	0	27	0			1	1	1	4	2	3	2									2	4	120	Similac	16000	1		64000	Nestle	1474	2.24	13207	77207	Flu					40000					0	0	0
B31-C	3	0	23	0			0	0	0	3	1	2	1									2	8	110	Nursie 1	16000	0.75		48000	Nestle	1000	4.11	16440	64440	Constipation, colic					10000					0	1	5000
A329-C	0	0	37	0			4	1	2	4	2	3	2									1				0	0		0		0	0	0	0
B10-C	0	0	27	1	Medical Representative	2	0	0	0	4	2	3	2									2	3	90	Similac	16000	0.25	she is still usinfg the same can	16000	Nestle	1474	1	5896	21896
A54-C	3	0	33	1	RN at AUBMC	1	1	1	1	4	2	3	2									2	3.5	120	Similac Advance	16000	1		64000	Nestle	750	1.96	5880	69880
A313-C	0	0	34	0			2	1	2	4	2	3	2									2	1	60	Nursie AR	18000	0.25	Formula advised by doctor for reflux	18000	Sohat	1271	0.28	1423.52	19423.5	Vomiting/ Reflux					60000					0	1	10000
A369-C	0	0	26	1	Accounting	2	0	0	0	4	2	3	2									2	3.5	120	Similac	17000	1		68000	Sohat	6000	1.96	47040	115040
A87-C	0	0	25	0			1	1	1	4	2	3	2									1				0	0		0		0	0	0	0
A114-C	0	0	24	1	Booking agent	2	0	0	0	4	2	3	2									2	4	90	Similac Advance	16500	0.75		49500	Sohat	500	3	6000	55500
B53-C	0	0	26	1	Teacher	2	1	1	1	4	2	3	2									1				0	0		0		0	0	0	0	jaundice					6000					0	0	0
A59-C	0	0	30	0			2	1	2	4	2	3	2									2	1	40	Aptamil Comfort	15750	0.25		15750	Sohat	300	0.25	300	16050	Hernia					60000					0	0	0
A23-C	0	0	28	1	Accountant at Pepsi	2	0	0	0	4	2	3	2									2	9	90	Novalac AR Digest	15000	2		120000	Nestle	1000	2.5	10000	130000	Fever	Vomiting				100000	100000				0	1	9000
A335-B	0	1	31	1	Translator	2	0	0	0	4	2	2	1	1	1				1	3	completed support	1				0	0		0		0	0	0	0
B43-B	3	1	30	0			2	1	2	3	1	3	2	0	1	12	13	48	1	2	completed support	1				0	0		0		0	0	0	0
A262-B	0	1	27	0			1	1	1	2	1	2	1	0	1	17	17	33	1	3	completed support	1				0	0		0		0	0	0	0
A38-B	3	1	29	1	Pharmacist	2	0	0	0	4	2	3	2	1	1	10	14	40	1	2	changed LC	2	1	78	Similac	15000	0.25	Formula offered by AUBMC	15000	Sohat	1271	0.37	1881.08	16881.1
A298-B	3	1	27	1	Economist	2	0	0	0	4	2	3	2	0	1	2	4	22	1	5	stopped bf at 2m	2	3	80	Similac	18000	1.5		108000	Sohat	1000	3.5	14000	122000
B70-B	3	1	22	1	Teacher	2	0	0	0	4	2	3	2	0	1	6	6	62	1	1		2	5	120	Novalac/Ronalac	16000	2.25		144000	Sohat	1000	3.5	14000	158000
B27-B	3	1	26	0			0	0	0	4	2			1	1	2	2		1	2	through Viber only as she's travelling	1				0	0		0		0	0	0	0
A96-B	3	1	34	0			1	1	1	4	2			0	1	1	4	8	0		busy, doesnt want SM nor LC	2	3	120	Similac	15500	0.5		31000	Rim	1333	1.68	8957.76	39957.8	favism	jaundice	jaundice			75000	75000	75000			1	0	0
B4-B	3	1	30	0			2	1	2	2	1	2	1	0	1	23	23	300	1	3	completed support	2	1	60	Biomil	15000	0.25		15000	Nestle	1750	0.28	1960	16960
A49-C	3	0	30	0			2	1	2	4	2	3	2									1				0	0		0		0	0	0	0
B5-C	3	0	29	0			1	1	1	4	2											1				0	0		0		0	0	0	0
A184-C	3	0	25	0			0	0	0	4	2	3	2									2	1	90	Aptamil	16000	0.25		16000	Nestle	1474	0.42	2476.32	18476.3
B68-C	3	0	16	0			0	0	0	2	1	1	1									2	1	60	France Lait	16300	0.25	can given free at hosp, 1 can per month	16300	Sohat	1000	1	4000	20300
A330-C	0	0	27	1	Alfa	2	0	0	0	4	2	3	2									2	1	120	Similac	15000	0.25		15000	Nestle	4000	0.25	4000	19000	Constipation					50000					0	0	0
A331-C	0	0	31	0			2	1	2	4	2	2	1									1				0	0		0		0	0	0	0
A178-B	3	1	28	0			0	0	0	4	2	3	2	0	1	2	2	10	1	4	completed support	1				0	0		0		0	0	0	0
A255-B	3	1	25	1	Bank employee	2	0	0	0	4	2	2	1	0	0				0		stop LC, was given to imane	2	5	60	Nursie	15000	1.5		90000	Sohat	1000	1.4	5600	95600
A108-B	3	1	22	1	Instructor	2	0	0	0	4	2	2	1	0	1	1	3	8	0		contact few times by hanna	2	8	70	Similac	14500	1.5		87000	Nestle	4500	2.61	46980	133980
A127-B	3	1	34	0			1	1	1	4	2			0	1	3	3	25	1	2	stop LC at 3m	2	1	80	HiPP	16000	0.25		16000	Sohat	1271	0.37	1881.08	17881.1
A252-B	3	1	40	0			0	0	0	4	2	3	2	0	0				0		traveling, couldn't breastfeed due to problems in her breast despite been seen by consultants ther	2	8	120	Enfamil	33000	1.5		198000	Evian	4330	4.48	77593.6	275594
A279-C	3	0	34	1	Customer service- Bank Audi	2	2	1	2	4	2	3	2									2	1	120	Bledina	15800	0.25		15800	Nestle	6500	0.56	14560	30360
A79-C	3	0	37	1	Shop owner	2	2	1	2	2	1	4	2									2	2	30	Nursie	15500	0.5		31000	Nestle	1000	0.28	1120	32120
A228-C	3	0	30	0			2	1	2	4	2	3	2									2	5	120	Similac	17000	3.5		238000	Nestle	1125	2.8	12600	250600
A326-B	2	1	21	0			0	0	0	4	2	4	2	0	1	6	2	7	1	6	stopped bf at 5m	1				0	0		0		0	0	0	0
A340-B	2	1	33	1	Banker	2	1	1	1	4	2	3	2	0	1	2	2	8	1	5	stopped bf at 2m	2	2.5	90	Similac Advance	16000	1		64000	Sohat	1271	1.05	5338.2	69338.2
A179-B	2	1	23	0			0	0	0	3	1	3	2	0	1	6	8	23	1	3	completed support	2	2	120	Aptamil Comfort 1	17000	1		68000	Sohat	1271	1.12	5694.08	73694.1
A321-B	2	1	28	0			0	0	0	4	2	4	2	0	0				1	3	completed support by phone	1		30	Similac	16031	0.25	She gave 4 bottles per month (30ml, Similac)	16031	Sohat	1271	0.25	1271	17302
A212-B	2	1	28	0			0	0	0	4	2	3	2	0	1	9	9	34	1	7	stop contact at 1 month, travel	1				0	0		0		0	0	0	0
A134-B	2	1	24	0			0	0	0	4	2			1	0				1	1		2	2	125	Similac	16000	0.5		32000	Sannine	667	1.17	3121.56	35121.6
A277-B	2	1	32	1	Accounting	2	1	1	1	3	1	3	2	0	0				1	3	stopped bf at 2m	2	1.5	60	Nursie AR	17000	0.25		17000	Sohat	750	0.25	750	17750
A336-B	2	1	32	1	Esthetician	2	0	0	0	3	1	3	2	0	0				1	6	stopped LC at 1m	2	3	45	Nursie	17000	1		68000	Sannine	333	0.63	839.16	68839.2
A345-B	2	1	37	1	Journalist	2	0	0	0	4	2	2	1	1	1	5	10	25	1	6	stopped bf at 4m	2	7.5	100	Nan	16000	2.5		160000	Nestle	500	3.5	7000	167000	Flu	Otitis	Constipation	Colic		50000	50000	50000	50000		0	1	7000	10000	0
A324-B	2	1	29	1	Teacher	2	0	0	0	4	2	3	2	0	0				0		LC by phone only few times (imane)	1				0	0		0		0	0	0	0
A346-B	2	1	32	1	Engineer	2	0	0	0	4	2	3	2	0	0				1	6	stop LC at 2 weeks	2	0.5	60	Bebelac HA	18000	0.25		18000	Rim	1333	0.25	1333	19333
A258-B	2	1	27	1	Nurse (Siblin governmental hospital)	1	0	0	0	4	2	2	1	0	1	4	6	10	1	5	stopped bf at 4m, by phone only	2	5	90	Similac Comfort	17000	0.5		34000	Nestle	1474	2.1	12381.6	46381.6	Constipation, colic	Constipation				40000	0				0	1	48000
A213-C	2	0	34	1	Banking	2	1	1	1	4	2	2	1									1				0	0		0		0	0	0	0
A194-C	2	0	38	0			2	1	2	4	2	3	2									2	3	75	Novalac/Similac	15500	0.75	1 can Novalac and 2 cans Similac per month	46500	Rim/ Tannourine	666	1.05	2797.2	49297.2
B42-C	2	0	25	0			1	1	1	3	1	2	1									2	1	120	Nursie 1	17000	0.75		51000	Nestle	1750	2	14000	65000
A350-C	2	0	31	1	RA at AUB	2	0	0	0	4	2	2	1									2	1	60	Friso	13000	1	dairy-free diet	52000	Sohat	1271	0.28	1423.52	53423.5	allergy to cow milk, blood in stools					25000					0	0	0
B22-C	2	0	23	0			0	0	0	2	1	2	1									2	4	60	Nursie	15250	1		61000	Nestle	1000	1	4000	65000	ER visit					10000					0	1	5500
A265-C	2	0	26	1	Accountant	2	0	0	0	4	2	3	2									2	4	90	Nursie	15000	1.5		90000	Tannourine	1900	1.68	12768	102768	Colic (phone call)					0						1	8000
A314-C	2	0	25	1	Teacher	2	0	0	0	4	2	3	2									2	8	105	Nursie	17000	2.25		153000	Sohat	1271	3.92	19929.3	172929
A2-C	2	0	37	1	Company owner	2	1	1	1	4	2	4	2									2	3	95	Similac	16000	0.82		52480	Sannine	667	1.33	3548.44	56028.4	Liver problem					75000					0	1	8700
A168-C	2	0	29	1	Advertising Executive	2	1	1	1	4	2	2	1									1				0	0		0		0	0	0	0
B3-C	2	0	18	0			0	0	0	2	1	3	2									1				0	0		0		0	0	0	0
A216-C	2	0	32	1	Social affairs	2	0	0	0	4	2	2	1									1				0	0		0		0	0	0	0
A316-C	2	0	32	1	Employee in a school	2	1	1	1	4	2	3	2									2	1	60	Novalac	16000	0.25		16000	Sohat	1271	0.28	1423.52	17423.5
B2-C	2	0	24	0			2	1	2	2	1	3	2									2	1	30	Novalac	15000	0.3		18000	Sohat	1000	1	4000	22000	Respiratory Problems (ER)					173000					0	1	2500
B44-C	2	0	20	0			1	1	1	2	1	2	1									2	2	60	Nan	7000	0.5		14000	Sohat	1000	0.56	2240	16240
A348-C	2	0	37	1	Beautician	2	1	1	1	4	2	2	1									1			Similac	16031	0.25	She gave 2 or 3 bottles in the month because she was sick	16031	Sohat	833	0.25	833	16864	Umbilical cord didnt fall					50000					0	1	61000
B25-C	2	0	22	0			0	0	0	3	1	2	1									2	2.5	90	Nursie	14500	0.75	3 cans per month	43500	Nestle	1000	1.05	4200	47700	umilical bleeding	umilical bleeding	Cough			90000	35000	30000			0	1	61000
B71-C	2	0	20	1	Secretary	2	0	0	0	4	2	3	2									2	7	60	Nursie 1	15000	1.3		78000	Sohat	750	3	9000	87000	Flu, constipation					40000					0	1	10000
A199-C	2	0	29	0			1	1	1	2	1	2	1									1				0	0		0		0	0	0	0
[truncated: 406 more columns]
